# Supplementary material for: Fast and exact stochastic simulations of epidemics on static and temporal networks
Source: PLoS Comput Biol. 2025 Sep 15;21(9):e1013490. doi: 10.1371/journal.pcbi.1013490 (PMC12448994; doi:10.1371/journal.pcbi.1013490)
Supplement: S1 Table — The table lists the empirical networks we analyzed, alongside their parameters and mean computing time for SIR and SIS models using different algorithms. We selected networks of size N > 1000, only possessing undirected links, not temporal, and not bipartite, from the online databases: SNAP [22], ICON [21] and KONECT [23]. (CSV) [file pcbi.1013490.s002.csv]

network	size	edges	mean_degree	mean_time_regir_SIR	mean_time_nmga_SIR	mean_time_next_SIR	std_time_regir_SIR	std_time_nmga_SIR	std_time_next_SIR	TMAX	mean_time_regir_SIS	mean_time_nmga_SIS	mean_time_next_SIS	std_time_regir_SIS	std_time_nmga_SIS	std_time_next_SIS
PIN	1870	2277	2.4	112976.6	8026404.34	13191.09	56388.8159526337	4277912.75792667	6372.95737643835	87	421824.78	47477759.46	52834.48	231700.918745636	26984247.3870265	27781.7606830381
hamsterster	921	4032	8.8	183633.82	45005695.91	24497.68	42094.8665232187	9212289.12672245	6183.33794625524	43	496097.53	120226682.93	69907.18	131061.7467189	41630886.7786336	21145.0388116835
powergrid	4941	6594	2.7	477213.78	47151603.06	54832.71	2031.74886528823	7216857.89298814	175.423504411467	214	3713277.16		429833.24	358276.848695969		41663.6249431372
asOregon	10670	22002	4.1	1383962.81		167203.68	139330.641285088		16819.7439617136	53	4329814.53		540052.32	337513.787592135		34675.3440273864
lastfm	7624	27806	7.3	1479190.94		192906.05	4311.39144550805		600.046371124766	66	5493419.6		730632.2	425127.444125406		89796.2138074875
pgp	10680	24316	4.6	1465038.26		182291.92	209508.536060449		673.288967383248	106	8490075.72		1040795.97	857450.917118305		83795.0589058156
fbCompany	14113	52310	7.4	2842856.84		359120.57	8456.17955665559		1612.60188053344	69	11667345.17		1444489.3	1539564.13674114		103325.09246398
internet	22963	48436	4.2	3217519.49		374280.52	9328.5954092725		1169.37521335113	61	12625688.06		1400100.17	659842.366914869		72177.6405194926
asCaida	26475	53381	4	3631578.91		418391.58	20205.73202935		896.882246228567	79	19944187.03		2061601.79	707846.099066915		78769.8387844351
fbPublicFigures	11565	67114	11.6	3256157.68		444669.34	11216.9253156825		1386.45488365111	65	14345662.9		1843744.02	919005.327459896		134805.755484177
fbAthletes	13866	86858	12.5	4184855.06		576277.84	23411.1160711402		1755.81289276506	54	14882035.69		1982304.24	1153008.85342017		139350.192556173
condMat	23133	93497	8.1	4536650.94		593099.8	1337749.96112457		149851.722736711	69	20497014.34		2461654.06	5396610.78116779		521409.094200453
deezerEurope	28281	92752	6.6	5544242.07		664200.21	49273.8846806815		5215.65536878157	93	33716930.63		3488326.06	2532012.82315501		323993.646900948
deezerRO	41773	125826	6	8022383.23		932426.88	806908.698393342		1423.32074586159	80	41362320.68		3999412.29	3212009.99152377		226894.093206601
museaFacebook	22470	171002	15.2	8173103.91		1142961.78	29212.1850169052		4291.92103976762	64	37618564.7		4685233.05	3513151.58928312		331339.273464779
astroPh	18772	198110	21.1	8143505.12		1261721.33	2401314.85228346		221897.609159498	59	37682672.72		4780538.56	9916057.70706388		1245117.34570682
email	36692	183831	10	8491306.05		1162542.85	2670374.83049894		319061.524208964	55	35576009.52		4441127.32	13356588.3334471		693014.087283064
fbNewSites	27917	206259	14.8	9987912.53		1404843.18	25271.5278170731		7433.45827106065	65	51447161.2		5952638.66	3028621.29049143		415303.514396019
brightkite	58228	214078	7.4	12512324.2		1558692.29	1787697.29735096		156729.083625235	73	75202458.7		7059404.19	14234520.9636178		1120693.28230074
deezerHU	47538	222887	9.4	12716033.44		1608879.55	56885.0705293261		5088.48807481161	63	57120333.47		5746410.1	4276715.86603599		331822.511924809
github	37700	289003	15.3	13934368.18		2016766.78	25877.1493748365		6399.10627600449	48	61329625.14		6690512.85	3783052.05030424		380827.701074892
